# Supplementary material for: Examining Factors That Influence Learner Retention in MOOCs During the COVID-19 Pandemic Time
Source: Sage Open. 2023 May 30;13(2):21582440231175371. doi: 10.1177/21582440231175371 (PMC10230298; doi:10.1177/21582440231175371)
Supplement: sj-xls-1-sgo-10.1177_21582440231175371 – for Examining Factors That Influence Learner Retention in MOOCs During the COVID-19 Pandemic Time [file sj-xls-1-sgo-10.1177_21582440231175371.xls]

## Sheet: Sheet1
No.	Time	Sex	Age	ITI1	ITI2	ITI3	IS1	IS2	IS3	IF1	IF2	IF3	LLI1	LLI2	LLI3	CCI	CC2	CC3	CS1	CS2	CS3	IT1	IT2	IT3	PE1	PE2	PE3	LR1	LR2	LR3	QR1	QR2	QR3	FSD1	FSD2	FSD3	TCH1	TCH2	TCH3	FS1	FS2	FS3	PC1	PC2	PC3	TM1	TM2	TM3
35	465	1	56	3	3	3	3	3	3	3	3	3	3	3	3	3	3	3	3	3	3	3	3	3	3	1	1	1	1	1	3	3	3	3	3	3	3	4	3	3	3	3	3	3	3	3	3	3
3	274	2	54	4	4	4	4	4	3	3	4	4	4	4	3	4	4	4	4	4	4	3	4	4	4	4	4	2	3	3	3	3	4	4	4	4	4	4	3	4	4	4	4	4	4	3	3	3
82	248	1	51	4	4	4	4	4	5	4	4	5	4	5	4	4	5	4	4	4	5	4	5	4	4	5	4	4	5	4	4	4	5	4	4	4	4	4	4	4	4	4	4	5	5	4	4	4
18	354	1	50	2	2	2	4	4	4	4	4	2	4	2	2	4	2	5	3	2	4	4	2	4	4	4	2	2	2	4	4	5	5	5	4	2	4	4	2	5	5	5	5	5	4	4	4	4
215	397	2	50	4	3	3	2	2	4	2	4	2	4	2	2	4	2	5	5	4	4	2	2	4	5	4	4	4	1	4	2	2	2	2	2	4	4	4	4	5	5	5	5	5	4	4	4	2
34	278	1	50	4	4	4	4	4	4	4	4	4	4	4	4	4	4	4	4	4	4	4	4	4	4	4	4	4	3	3	4	4	4	4	4	4	4	4	4	4	4	4	4	4	4	4	4	4
28	642	2	48	3	2	3	2	4	2	3	3	2	4	3	3	4	3	2	3	4	4	2	2	4	2	2	4	2	2	2	4	2	4	4	4	4	4	2	4	2	4	4	4	4	3	4	2	4
68	486	2	48	4	3	2	4	4	4	4	4	4	4	4	4	4	4	4	4	4	4	4	4	4	5	4	4	2	2	2	4	4	4	4	4	4	4	4	4	4	4	4	4	4	4	5	5	5
214	540	2	47	5	5	5	5	5	4	4	4	4	4	4	4	4	4	4	4	4	4	4	4	4	4	4	4	4	4	4	4	4	5	5	4	4	4	5	4	5	5	4	4	4	4	4	5	5
13	568	2	46	3	3	3	4	3	3	3	3	3	3	4	4	4	4	4	4	4	4	4	4	4	4	3	3	3	3	3	3	3	4	3	3	3	3	4	4	4	4	4	4	4	2	4	4	4
31	176	1	45	3	3	3	3	3	3	3	3	3	3	3	3	3	3	3	3	3	3	3	3	3	3	3	3	3	3	1	2	3	3	3	3	3	3	3	3	3	3	3	3	3	3	3	3	3
15	228	1	44	5	5	5	5	5	5	5	5	4	5	5	5	5	5	5	5	5	5	5	5	5	5	5	5	5	5	5	5	5	5	5	5	5	5	5	5	5	5	5	5	5	5	5	5	5
5	208	1	43	4	4	4	4	4	4	4	4	4	4	4	4	4	4	4	4	4	4	4	4	4	4	4	4	2	2	2	2	2	2	3	3	3	3	3	2	2	2	2	2	2	2	2	2	2
218	309	2	42	4	4	4	2	4	3	4	3	3	2	4	3	3	3	3	4	3	4	4	4	4	4	3	3	2	4	2	4	4	4	4	3	4	4	1	2	3	4	4	4	4	4	3	4	4
32	930	2	41	5	5	5	5	5	2	2	5	5	5	4	5	5	5	5	3	5	4	5	2	5	5	2	2	1	1	1	4	4	4	4	4	4	4	2	4	4	4	4	4	4	4	4	2	4
1	304	2	40	4	4	4	4	4	4	4	4	4	4	4	4	4	4	4	4	4	4	4	4	4	4	5	5	4	2	5	5	4	4	4	4	4	4	4	4	4	4	4	4	4	4	4	4	5
219	188	1	40	3	3	3	3	3	3	3	3	3	3	3	3	3	3	3	3	3	3	4	3	3	3	4	4	4	3	3	3	3	3	3	3	3	3	3	3	3	4	4	4	4	4	4	3	3
6	161	1	40	5	5	5	5	5	5	5	5	5	5	5	5	5	5	5	5	5	5	5	5	5	5	5	5	5	5	5	5	5	5	5	5	5	5	5	5	5	5	5	5	5	5	5	5	5
38	321	1	39	5	5	5	5	5	5	5	5	5	5	5	5	5	4	5	5	5	5	5	5	5	4	5	4	1	5	4	5	5	5	5	5	5	5	5	5	5	5	4	5	5	5	5	5	5
202	362	2	38	4	3	4	2	2	3	3	4	3	2	1	2	3	4	5	3	4	4	4	3	2	4	4	4	5	4	2	4	4	4	1	2	3	4	3	3	4	4	4	3	3	3	3	3	4
33	216	2	38	1	1	1	4	1	1	1	1	1	1	1	1	4	3	4	4	4	3	4	3	4	4	4	4	4	1	4	4	3	3	4	3	4	4	5	5	5	5	5	5	5	3	5	5	5
37	304	2	38	4	4	3	3	4	4	3	4	5	4	4	3	4	4	4	4	3	4	4	4	4	2	3	3	2	2	2	4	4	4	3	4	4	3	4	4	4	3	3	4	4	4	3	3	4
30	359	2	37	4	3	4	5	3	2	2	4	2	2	2	3	4	2	4	3	4	2	3	4	4	4	4	4	4	2	4	4	4	4	3	2	2	4	4	4	5	4	4	4	4	4	4	4	4
10	3106	2	35	5	1	5	4	4	2	2	4	5	5	4	2	4	2	4	5	5	2	2	4	4	4	5	4	2	2	2	4	5	4	5	4	5	4	4	3	4	5	4	5	5	4	4	4	4
212	364	1	35	4	4	4	5	5	4	5	5	4	5	4	5	5	4	4	3	4	4	4	4	4	5	4	5	4	4	3	4	4	4	4	4	4	4	2	2	3	4	4	4	4	4	4	4	3
216	124	1	35	4	3	4	4	4	3	3	4	3	3	4	4	4	2	3	4	3	4	4	3	3	2	2	4	4	3	4	2	2	3	3	4	4	2	4	3	2	3	3	3	3	3	3	3	3
36	107	1	35	5	5	5	5	5	5	5	5	5	5	5	5	5	5	5	5	5	5	5	5	5	5	5	5	5	5	5	5	5	5	5	5	5	5	5	5	5	5	5	5	5	5	5	5	5
9	1273	2	35	4	3	3	4	3	3	3	3	2	2	4	3	2	3	3	4	4	4	4	3	3	4	4	3	2	2	4	4	3	4	4	3	4	4	4	4	4	4	2	4	4	4	4	4	4
14	441	2	33	5	1	4	4	2	3	4	3	4	4	4	2	3	4	3	5	5	4	4	3	4	4	4	4	4	3	2	4	4	4	4	3	4	4	4	4	4	4	3	4	4	3	3	4	4
2	349	2	33	5	2	1	1	4	2	2	2	2	2	4	4	4	4	3	4	4	4	3	4	3	4	4	4	2	2	4	2	2	4	1	2	2	1	4	4	4	4	3	4	4	2	2	2	4
78	298	1	33	2	3	3	5	4	4	4	4	3	1	2	2	4	4	5	4	4	4	4	3	5	5	5	5	5	5	5	5	5	5	5	3	5	5	5	5	5	5	5	4	4	4	4	4	4
150	264	2	32	4	4	5	4	5	4	4	5	4	4	4	5	4	5	5	5	4	5	4	5	5	4	5	5	4	4	4	4	5	5	5	4	5	5	4	5	5	5	5	5	5	5	5	4	5
207	573	1	32	4	4	4	4	4	4	4	4	4	4	4	4	4	4	5	5	5	4	4	4	5	4	4	4	4	4	4	4	4	4	4	4	4	4	5	5	5	4	4	4	4	4	4	4	4
135	743	2	30	5	4	4	3	4	4	3	4	4	4	4	3	3	4	4	4	4	3	4	4	4	4	4	3	4	2	3	4	4	4	4	4	4	4	4	3	4	4	3	4	4	4	4	4	4
71	1724	1	30	5	4	5	4	3	5	4	4	4	5	3	4	4	5	3	4	2	4	5	3	3	4	4	3	3	5	4	4	3	2	4	4	4	5	3	4	4	4	5	3	5	4	3	3	4
90	331	1	30	3	3	4	4	4	4	4	4	3	4	4	4	4	4	4	4	4	3	4	4	4	4	4	4	4	4	4	4	4	4	4	5	4	4	4	4	4	4	4	4	5	3	4	5	4
8	173	2	28	4	5	5	5	5	5	5	5	5	5	5	5	5	4	5	5	4	4	4	4	4	4	4	4	4	5	4	4	4	4	5	4	5	5	4	4	4	4	4	5	4	4	4	4	4
146	350	1	27	4	5	4	4	4	5	5	4	4	4	4	4	4	4	4	4	4	4	4	3	4	4	4	4	4	4	4	3	3	3	4	4	3	3	3	4	4	4	4	4	3	4	4	4	4
203	360	1	27	4	4	4	3	3	4	3	4	4	4	5	5	4	4	4	4	4	5	5	4	4	3	4	5	4	4	4	4	4	4	4	4	3	4	5	4	4	4	4	4	4	5	4	5	4
228	275	1	27	5	4	4	4	5	5	5	4	2	4	5	4	3	5	5	5	5	5	5	5	5	5	5	5	5	5	5	5	5	5	5	5	5	5	5	5	5	5	3	2	3	5	4	5	5
127	386	1	26	5	4	4	4	5	5	5	5	5	5	4	4	4	4	5	5	5	5	5	5	4	5	5	5	2	4	4	4	5	4	4	4	4	4	5	5	5	5	4	4	2	2	3	4	4
133	1812	2	26	4	5	5	5	5	5	5	5	5	2	2	2	4	5	5	5	4	4	5	3	5	4	4	4	4	4	4	4	5	5	4	3	3	5	5	5	4	4	5	5	5	5	5	5	5
16	481	1	26	4	4	4	4	4	4	4	4	4	4	4	4	4	4	4	4	4	4	4	4	4	4	4	4	4	4	4	4	4	4	4	4	4	4	4	4	4	4	4	4	4	4	4	4	4
229	452	1	26	4	4	4	4	4	4	4	4	3	3	2	2	2	2	3	4	2	4	4	3	2	2	2	2	4	2	4	2	4	2	2	2	2	3	4	4	4	4	4	2	4	2	2	2	4
67	430	1	26	5	3	3	4	4	3	3	3	2	4	4	4	3	4	3	4	3	2	3	2	4	4	3	4	2	2	2	4	4	3	3	3	3	4	4	3	4	4	4	4	4	4	3	3	4
121	396	2	25	4	4	5	5	5	5	5	5	5	5	5	5	5	5	5	5	5	5	5	5	5	5	5	5	4	5	5	5	5	5	5	5	5	5	5	5	5	5	5	5	5	5	5	5	5
149	602	1	25	4	4	4	3	3	4	4	4	4	4	4	4	3	3	5	5	4	4	5	3	4	3	3	2	2	2	2	4	5	5	4	2	4	4	4	4	4	4	4	4	4	4	4	4	5
174	1282	1	25	4	4	5	4	5	5	3	5	5	5	5	5	5	5	5	5	5	5	5	5	5	5	5	5	5	5	5	5	5	5	5	5	5	5	5	5	5	5	5	5	5	5	5	5	5
178	305	2	25	5	5	4	4	4	4	5	4	4	4	4	4	3	4	3	3	4	4	4	4	4	4	5	5	3	4	4	5	3	3	4	4	4	4	3	3	4	4	4	3	3	3	4	4	4
187	146	1	25	4	4	4	4	4	4	4	4	4	4	4	4	4	4	4	4	4	4	4	4	4	4	4	4	4	4	4	4	4	4	4	4	3	3	4	4	4	4	4	4	3	4	4	5	4
205	306	1	25	4	4	4	3	3	4	3	4	2	2	3	4	4	2	3	3	4	4	2	4	3	3	4	3	2	3	4	2	2	2	2	2	3	3	3	3	3	3	3	3	2	2	4	2	3
223	203	1	25	5	5	4	3	5	5	5	5	5	5	5	4	4	4	4	4	4	4	4	4	4	4	4	4	4	4	4	4	4	4	4	4	4	4	4	4	4	4	4	4	4	4	4	4	4
226	338	1	25	4	4	4	4	4	4	4	5	4	5	4	4	4	5	5	4	4	4	5	3	4	5	4	4	4	4	3	4	4	4	4	4	4	3	4	4	4	4	4	4	4	4	3	3	3
227	191	1	25	4	4	4	5	4	4	4	5	5	5	4	5	4	3	5	5	4	4	3	5	5	3	4	4	5	5	3	4	4	4	4	5	4	4	5	5	4	4	3	4	5	4	5	4	5
231	649	1	25	5	5	5	5	5	4	4	3	5	5	3	3	4	3	4	4	4	4	5	3	5	4	4	4	4	3	4	4	5	5	5	4	4	4	5	5	5	4	3	4	3	4	4	4	4
232	285	1	25	5	5	4	5	5	5	5	5	5	5	5	5	5	5	5	5	5	5	5	5	5	5	5	4	4	4	5	5	5	5	5	5	5	5	5	5	5	5	5	5	5	5	5	5	5
235	1385	1	25	5	4	4	5	4	4	4	4	4	3	3	4	4	4	3	4	3	5	4	4	4	5	5	5	5	5	5	5	4	3	4	5	4	4	4	3	4	4	3	4	4	4	3	4	4
236	185	2	25	5	5	5	5	4	4	4	4	4	4	4	4	4	4	4	4	4	4	4	4	4	4	4	4	4	4	4	4	4	5	4	3	3	4	5	5	5	4	4	3	4	5	5	5	4
237	117	1	25	4	4	4	4	4	4	4	4	4	3	3	5	3	4	2	3	3	3	3	4	4	4	4	4	3	4	4	3	4	4	4	4	4	4	4	4	4	4	3	4	3	3	4	3	4
238	303	1	25	4	4	4	3	4	5	5	4	4	4	4	4	4	4	4	4	4	3	4	4	4	4	4	3	4	5	5	4	3	4	4	4	4	5	5	3	3	4	4	5	5	5	4	4	4
242	405	2	25	4	4	4	4	4	4	3	4	3	4	4	3	3	4	4	4	4	4	4	4	4	4	3	3	2	2	2	4	4	4	4	4	3	4	4	4	4	4	4	4	3	4	4	4	4
70	258	2	25	2	2	2	2	2	2	2	2	2	2	4	2	4	4	4	2	1	4	4	4	4	2	5	5	5	5	4	4	4	4	4	4	4	4	4	3	3	2	4	3	5	5	4	4	4
104	455	1	24	3	4	4	4	2	2	5	5	4	2	4	4	4	4	3	3	4	3	3	3	4	4	4	4	4	4	4	4	4	4	4	4	4	4	4	4	4	4	4	3	3	4	4	4	4
11	359	2	24	4	4	4	4	4	4	4	4	3	5	4	4	3	3	4	3	4	4	3	4	4	4	4	4	3	2	2	4	4	4	4	4	3	3	4	4	3	3	3	4	4	4	3	3	3
123	134	1	24	3	3	4	4	4	4	4	4	4	4	4	4	3	4	5	4	4	5	4	5	4	5	4	3	3	4	3	5	3	4	4	3	4	3	5	4	4	3	4	4	3	4	4	3	4
129	319	1	24	4	4	4	4	4	4	4	4	4	4	4	4	4	4	4	4	4	4	4	4	4	4	4	4	4	4	5	4	4	4	5	4	4	4	4	4	4	5	4	4	4	4	4	4	4
130	157	2	24	3	4	4	5	4	3	4	4	3	4	4	4	4	4	4	4	4	4	2	5	5	5	5	5	5	5	5	5	5	5	5	5	4	5	5	5	5	5	5	5	5	5	5	5	5
138	308	1	24	4	4	2	1	2	1	4	4	2	3	2	4	3	4	4	2	2	4	2	4	4	2	2	2	2	2	2	4	4	2	4	4	2	2	2	5	2	4	2	4	4	4	4	3	2
156	235	1	24	3	4	4	4	4	4	4	5	4	4	4	5	5	4	3	4	4	4	4	4	4	4	4	4	4	4	4	4	4	3	4	3	3	3	3	3	4	4	4	4	4	3	3	4	4
17	1664	2	24	5	5	5	4	4	4	4	4	4	5	5	4	3	4	4	4	4	4	4	4	4	4	4	4	4	4	4	4	4	4	4	4	4	3	4	4	4	4	4	4	4	4	4	4	4
197	117	2	24	5	5	5	5	5	5	5	5	5	5	5	5	5	5	5	5	5	5	5	5	5	5	5	5	5	5	5	5	5	5	5	5	5	5	5	5	5	5	5	5	5	5	5	5	5
224	152	1	24	5	5	5	5	5	5	5	3	4	4	5	2	3	4	4	4	4	4	4	4	5	5	4	4	2	1	1	2	1	2	1	1	2	2	1	4	4	4	4	4	4	4	5	2	4
241	199	1	24	4	4	4	4	4	4	3	4	4	4	3	3	3	3	3	3	4	3	3	4	3	3	3	3	3	3	4	4	4	4	3	4	3	4	4	4	4	4	4	4	4	4	4	4	4
243	291	1	24	4	4	4	4	4	4	4	3	3	5	5	5	4	4	2	4	4	5	5	5	5	4	4	5	3	2	2	4	2	2	4	3	3	4	4	4	4	2	2	2	4	3	4	4	4
42	235	2	24	4	4	4	4	4	4	4	4	4	5	5	3	4	3	4	4	5	3	4	3	4	5	4	4	2	2	2	4	4	4	4	4	4	4	4	3	5	5	5	5	5	5	4	4	4
48	477	2	24	4	4	3	5	4	4	4	4	5	5	5	4	5	5	4	4	5	4	5	4	5	4	4	4	2	2	2	5	4	3	5	4	4	4	4	3	4	4	5	4	4	4	5	3	5
57	289	2	24	5	5	5	5	5	5	5	4	4	4	3	4	4	5	5	5	5	4	5	5	5	5	5	4	5	4	4	5	5	5	4	5	5	4	5	4	5	5	5	5	5	5	5	4	4
65	229	1	24	4	4	4	4	4	4	2	5	5	4	4	2	4	4	4	5	4	4	4	4	4	4	4	3	1	2	2	4	5	4	4	4	4	3	4	4	4	4	4	4	4	4	4	4	4
69	489	2	24	4	3	4	4	4	4	3	3	3	4	4	3	3	4	4	4	4	3	3	4	4	4	4	4	3	3	4	4	4	4	4	4	4	3	4	3	4	4	4	4	4	4	4	4	4
7	632	2	24	4	3	5	3	3	3	3	2	2	3	2	2	3	3	4	4	3	3	3	3	4	4	4	4	2	2	2	4	4	4	4	4	4	4	4	4	4	4	4	4	4	4	4	4	4
103	403	1	23	4	4	4	4	4	5	3	2	4	4	2	3	2	3	4	5	5	3	4	3	4	2	3	2	2	2	2	3	3	4	4	4	4	4	4	3	4	4	4	3	4	3	4	4	3
105	111	1	23	4	3	4	4	4	4	4	4	4	4	4	4	4	4	4	4	4	4	4	4	4	4	4	4	4	4	4	4	4	4	4	4	4	4	4	4	4	3	4	4	4	4	4	4	4
107	122	1	23	4	4	4	4	4	3	4	5	2	5	5	4	2	4	5	4	4	3	5	4	4	4	4	4	4	4	4	3	5	5	4	4	4	4	4	4	4	5	5	5	4	4	5	4	4
109	144	2	23	4	4	3	4	4	4	5	4	3	4	3	4	4	4	3	4	3	4	4	3	3	3	4	3	3	4	4	4	4	4	4	4	3	3	2	4	4	4	3	3	4	4	4	4	4
112	387	1	23	4	4	3	4	5	5	4	4	3	5	4	4	5	4	5	4	5	4	4	4	5	4	4	4	4	3	4	4	4	5	5	4	5	4	5	5	5	5	4	5	5	4	5	4	3
114	354	1	23	2	3	2	2	2	3	3	3	3	4	4	3	2	2	3	3	4	4	3	3	3	3	4	4	2	4	4	3	2	3	3	4	3	4	4	4	4	4	3	4	4	4	3	3	3
117	81	1	23	4	5	3	3	4	4	4	4	4	3	3	3	3	4	3	4	4	2	3	2	5	3	2	3	3	4	4	4	4	2	2	4	3	3	4	3	3	2	3	4	3	4	4	4	4
12	295	2	23	4	4	4	4	4	4	3	4	4	4	4	4	2	2	4	3	4	3	3	3	4	4	4	4	2	2	4	5	4	4	4	3	4	4	4	4	3	4	3	4	3	3	4	3	4
139	301	1	23	4	4	4	4	4	5	5	5	4	4	4	4	4	5	5	5	5	4	4	4	4	5	4	4	4	4	4	4	4	4	4	4	4	4	4	4	4	4	5	5	5	5	5	5	5
140	100	2	23	4	4	4	3	4	4	3	4	4	4	4	4	4	4	4	4	4	4	4	3	4	3	4	3	3	3	3	4	4	4	4	3	3	4	4	4	4	3	3	3	2	3	3	3	3
141	375	2	23	1	3	2	2	4	2	3	4	2	5	4	2	4	4	2	2	4	4	4	4	4	4	3	4	4	4	4	2	2	2	4	3	3	4	4	4	4	3	3	3	3	3	3	3	4
142	111	1	23	5	5	5	5	5	5	5	5	5	5	5	5	5	5	5	5	5	5	5	5	5	5	5	5	5	5	5	5	5	5	5	5	5	5	5	5	5	5	5	5	5	5	5	5	5
143	77	1	23	5	2	1	4	1	3	1	3	1	4	1	4	2	4	2	1	3	3	1	1	1	1	2	1	1	3	1	5	5	1	1	1	5	4	5	3	1	5	3	2	3	2	4	3	2
144	552	1	23	4	2	2	3	4	2	4	2	2	1	5	2	1	1	2	4	3	4	4	4	4	4	3	2	4	4	4	2	2	4	4	2	2	4	1	2	2	2	2	2	2	2	2	3	5
159	96	1	23	5	4	4	4	4	4	4	4	4	4	4	4	4	4	4	4	4	4	4	4	4	4	4	4	4	4	4	4	4	4	4	4	4	4	4	4	4	4	4	4	4	4	4	4	4
164	328	1	23	4	4	4	4	4	4	4	4	5	4	3	4	4	3	4	3	4	3	4	4	3	4	4	3	3	4	4	3	4	4	3	3	4	3	5	4	3	4	3	3	3	3	3	4	3
165	108	1	23	4	4	3	3	4	4	4	4	4	4	4	4	3	4	4	4	4	4	4	4	3	4	4	4	4	2	3	2	4	3	3	2	2	3	4	2	4	2	3	3	2	2	4	3	2
168	354	1	23	5	5	5	5	5	5	5	5	5	5	5	5	5	5	5	5	5	4	5	5	5	5	5	5	5	5	5	5	5	5	5	5	5	5	5	5	5	5	5	5	5	5	5	5	5
181	435	1	23	4	4	4	4	4	4	4	4	4	4	4	4	4	4	4	4	4	4	4	4	4	4	4	4	4	4	4	4	4	4	4	4	4	4	4	4	4	4	4	4	4	4	4	4	4
192	139	1	23	4	4	3	4	4	3	4	4	4	4	4	3	4	4	4	3	3	3	3	3	3	4	3	3	2	3	2	4	2	3	2	4	2	4	4	4	3	3	3	3	2	3	3	3	4
195	202	1	23	4	4	4	4	4	4	4	4	4	5	3	3	4	4	4	5	4	3	4	3	5	5	4	5	4	4	3	5	4	4	3	3	4	3	4	4	3	3	5	5	3	3	5	3	4
199	125	1	23	4	4	4	4	4	4	4	4	4	4	4	4	4	4	4	4	4	4	4	4	4	4	4	4	4	4	4	4	4	4	4	4	4	4	4	4	4	4	4	4	4	4	4	4	4
209	162	2	23	4	4	4	4	5	4	4	4	4	4	4	4	4	4	4	4	4	4	4	4	4	4	4	4	4	4	4	4	4	4	4	4	4	5	4	5	5	5	5	5	5	5	5	5	4
217	329	2	23	4	4	5	4	4	4	4	4	4	4	4	4	4	4	4	4	4	4	4	4	4	4	4	4	4	4	4	4	4	4	4	4	5	5	5	4	4	4	4	5	4	4	4	4	5
221	191	1	23	4	4	3	4	5	4	4	5	4	5	4	5	3	4	4	4	4	4	4	3	4	5	4	5	4	4	4	4	3	4	4	5	4	4	4	4	4	4	5	4	4	4	4	4	4
230	192	1	23	2	2	1	1	1	1	1	1	1	1	3	3	3	1	3	3	3	3	3	2	2	3	3	3	3	3	3	3	3	3	3	3	3	3	3	3	3	3	3	3	3	3	3	3	3
239	129	2	23	4	4	4	4	4	4	4	4	4	4	4	4	4	4	4	4	4	4	4	4	5	5	5	5	5	5	5	5	5	5	5	4	4	4	4	5	5	5	4	4	4	4	5	5	5
29	434	1	23	3	3	2	4	4	4	3	3	3	5	4	4	4	3	4	4	3	4	4	4	3	4	3	3	2	1	2	3	3	1	4	3	3	5	5	3	3	4	3	3	3	3	5	4	4
39	390	2	23	4	4	4	4	3	2	3	2	2	3	2	2	3	3	4	4	4	3	3	3	4	4	4	4	3	2	4	5	5	4	4	4	4	4	3	4	5	4	3	5	4	3	4	4	4
44	246	2	23	5	5	5	5	5	5	5	5	5	5	5	5	5	5	5	5	5	5	5	5	5	5	5	5	5	5	5	5	5	5	5	5	5	5	5	5	5	5	5	5	5	5	5	5	5
50	123	2	23	5	5	4	4	4	4	3	4	4	5	3	2	4	3	2	4	3	3	4	5	4	4	4	4	2	4	4	3	4	4	4	3	3	4	4	4	4	2	4	4	4	4	5	5	4
53	326	2	23	4	4	4	3	4	5	4	4	5	4	4	4	4	4	3	3	4	2	4	5	5	5	4	2	4	4	4	3	4	4	5	4	5	3	4	4	5	4	3	3	5	4	4	4	4
55	326025	2	23	3	3	3	3	3	3	3	3	3	3	3	3	3	3	3	3	3	3	3	3	3	3	1	3	1	1	1	3	3	3	3	3	3	3	5	3	3	3	3	3	3	3	3	3	3
60	206	1	23	5	5	5	5	5	5	5	5	5	5	5	5	5	5	5	5	5	5	5	5	5	5	5	5	5	5	5	5	5	5	5	5	5	5	5	5	5	5	5	5	5	5	5	5	5
62	1128	2	23	4	4	3	4	2	4	3	4	2	5	1	2	1	4	3	4	2	2	4	4	3	3	2	3	5	5	4	3	4	4	4	2	4	3	4	5	4	4	3	3	4	2	4	4	3
73	210	2	23	3	4	4	4	4	4	4	5	3	4	3	2	4	4	4	4	4	5	5	4	3	5	2	4	4	4	3	5	5	3	5	5	5	4	3	4	4	4	3	3	3	2	4	4	4
80	159	1	23	3	3	3	3	3	3	3	3	3	3	3	3	3	3	3	3	3	3	3	3	3	3	3	3	3	3	3	3	3	3	3	3	3	3	3	3	3	3	3	3	3	3	3	3	3
83	119	2	23	3	3	3	3	3	3	3	3	3	3	3	4	5	2	4	4	1	3	4	2	2	5	2	4	5	4	1	4	4	2	4	4	3	1	1	5	5	5	3	4	1	5	4	4	3
74	269	2	22	4	4	3	4	4	4	4	5	5	3	4	5	5	4	4	4	5	3	4	4	5	4	5	5	5	5	4	5	4	5	3	4	3	5	4	4	4	4	3	4	4	5	5	5	4
100	160	1	22	5	4	4	5	4	4	4	2	2	4	4	5	2	2	2	2	3	3	3	3	5	4	4	3	3	3	2	1	2	3	4	4	5	3	3	2	4	3	3	4	5	5	5	4	2
101	146	1	22	5	4	4	4	4	3	4	4	4	4	3	5	5	5	4	3	4	3	3	4	4	3	3	3	4	5	5	4	4	4	4	4	4	4	4	5	5	3	5	5	4	4	4	4	5
106	132	1	22	3	3	4	2	5	4	4	2	5	5	5	5	4	2	3	5	3	5	5	5	5	4	5	5	5	4	2	5	5	2	5	4	1	5	1	5	4	5	5	5	4	4	5	5	2
122	101	1	22	4	4	5	5	5	5	5	5	5	5	5	5	5	5	5	5	5	5	5	5	4	5	5	5	5	5	5	5	5	5	5	5	5	5	5	5	5	5	5	5	5	5	5	5	5
126	241	1	22	4	4	5	5	4	5	3	4	5	5	5	4	5	4	2	5	4	4	5	5	4	5	4	5	5	4	4	5	4	5	5	5	4	5	3	3	1	5	3	5	3	5	4	5	4
136	109	1	22	5	5	5	4	2	2	2	4	4	4	1	1	2	2	3	5	3	3	5	4	4	4	4	4	4	4	4	4	4	4	4	4	4	4	4	4	4	4	4	4	4	4	4	4	4
137	323	1	22	4	4	4	4	4	4	4	4	4	4	4	4	4	4	4	4	4	4	4	4	4	4	4	4	4	4	4	4	4	4	4	4	4	4	4	4	4	4	4	4	4	4	4	4	4
148	264	1	22	4	4	4	4	4	4	4	4	4	4	4	4	4	4	4	4	4	4	4	4	4	4	4	4	3	4	4	4	4	4	4	4	4	4	4	4	4	4	4	4	4	5	4	4	4
163	416	2	22	4	4	4	2	4	4	3	4	2	4	4	4	2	2	4	4	4	2	4	4	4	2	2	2	2	2	4	4	4	4	4	4	4	4	1	2	3	4	3	3	3	3	4	4	4
173	98	1	22	5	5	5	5	5	5	5	5	5	5	5	5	5	5	5	5	5	5	5	5	5	5	5	5	5	5	5	5	5	5	5	5	5	5	5	5	5	5	5	5	5	5	5	5	5
176	148	1	22	4	4	4	4	4	4	4	4	3	3	3	3	4	4	4	4	4	4	4	4	4	4	4	3	4	4	4	4	4	4	4	4	4	4	4	4	4	4	4	4	4	4	4	4	4
180	100	1	22	4	4	4	4	4	4	5	4	4	4	4	4	4	4	4	4	4	4	4	4	4	5	4	4	4	4	4	4	4	4	4	4	4	4	4	4	4	4	4	4	4	4	4	4	4
185	223	1	22	4	4	4	4	4	5	3	4	5	3	3	4	4	4	5	4	5	4	4	4	5	5	4	5	4	4	4	4	5	4	4	4	4	4	4	4	4	4	4	4	4	4	4	4	4
189	102	1	22	5	5	5	5	5	4	4	4	5	4	4	4	5	4	5	4	4	5	5	5	4	5	4	4	5	4	4	5	5	5	4	4	3	4	4	4	4	4	5	4	5	5	4	5	4
19	390	2	22	5	4	4	3	4	4	4	5	3	5	3	3	3	4	5	5	5	5	4	4	4	4	3	3	2	2	2	5	5	5	5	5	5	5	5	4	4	5	4	4	4	4	4	4	5
193	197	2	22	4	3	2	4	5	4	5	3	4	4	4	4	4	5	4	4	4	3	5	4	4	4	5	5	4	4	5	4	4	4	4	4	4	3	5	5	5	5	5	4	4	4	4	3	4
194	237	1	22	4	4	4	4	4	5	5	5	5	4	5	4	4	4	4	4	4	5	5	4	5	5	4	4	4	4	4	4	5	5	5	4	4	5	5	5	5	5	5	5	5	5	5	5	3
196	927	1	22	4	4	5	4	4	5	5	4	4	5	4	4	4	5	4	5	4	4	4	3	4	5	4	4	4	4	4	4	4	4	4	4	4	4	4	4	5	5	5	5	5	5	5	5	4
225	254	1	22	4	4	4	5	4	5	4	4	4	4	5	4	4	4	4	5	4	5	5	4	4	4	4	4	4	4	4	4	5	4	5	4	4	4	4	5	5	4	4	4	4	4	5	4	4
43	326	1	22	5	5	4	4	4	4	4	4	4	5	4	4	4	4	5	5	5	5	5	5	4	4	4	4	4	4	4	4	4	4	4	4	4	4	4	4	4	4	4	4	4	4	4	4	4
45	474	2	22	4	2	5	3	4	4	4	4	4	4	2	2	4	4	5	4	4	4	2	5	4	3	4	2	2	2	4	4	2	4	4	5	4	2	4	4	4	4	4	4	4	3	4	4	4
54	164	2	22	4	2	3	5	2	1	4	4	5	1	2	4	3	4	5	2	1	5	2	3	1	4	5	4	3	2	5	1	2	3	3	4	5	3	2	1	5	4	3	2	3	4	4	5	1
58	105	2	22	5	5	5	5	4	4	2	4	4	4	2	4	2	4	4	3	4	2	3	4	4	5	4	4	4	5	4	3	5	4	5	4	4	4	4	2	4	3	4	2	4	4	3	4	4
81	157	1	22	5	4	5	4	4	4	5	4	5	5	5	5	5	4	5	5	4	4	5	4	4	4	5	5	5	5	5	4	3	5	5	5	5	5	4	4	5	3	5	4	5	5	5	5	5
88	136	1	22	1	5	2	5	3	1	4	1	5	3	1	5	2	5	1	4	2	4	2	5	2	3	1	2	1	1	4	4	3	2	1	1	2	5	4	5	4	1	4	2	2	4	3	1	2
98	526	2	22	4	4	3	4	3	4	2	3	4	4	5	4	2	4	4	4	4	4	4	3	4	5	2	5	2	4	2	4	4	4	4	3	3	4	5	4	5	5	5	4	4	3	4	4	4
102	88	1	21	3	3	3	3	3	3	3	3	3	3	3	3	3	3	3	3	3	3	3	3	3	3	3	3	3	3	3	3	3	3	3	3	3	3	3	3	3	3	3	3	3	3	3	3	3
108	230	1	21	4	4	4	4	4	4	4	4	5	5	5	4	5	4	4	5	4	5	4	5	4	3	5	4	4	5	5	5	4	4	5	4	4	5	4	4	5	4	4	5	5	4	4	5	4
111	208	1	21	4	4	4	4	4	4	4	3	4	4	4	4	4	4	4	4	4	4	4	4	4	4	4	4	2	2	2	4	4	4	4	4	4	4	4	4	4	4	4	4	4	4	4	4	4
120	257	1	21	4	4	5	4	4	4	4	5	5	5	4	5	4	4	4	4	5	4	4	5	4	5	5	4	4	4	4	4	5	4	4	5	4	4	5	4	5	5	5	4	4	5	4	5	4
124	183	2	21	2	4	4	4	4	4	3	3	3	5	4	4	3	3	3	4	3	5	5	5	4	4	4	4	4	4	3	4	5	4	3	3	4	4	4	3	3	4	4	4	4	4	4	3	4
125	85	1	21	5	5	5	5	5	5	5	5	5	5	5	5	5	5	5	5	5	5	5	4	4	4	4	5	4	5	5	5	4	5	5	4	4	4	4	5	5	4	4	4	4	4	4	5	5
128	102	1	21	4	4	4	4	4	4	4	4	4	5	3	5	5	3	4	4	4	4	4	5	4	4	4	4	4	4	5	4	4	5	3	4	4	4	4	4	4	3	4	4	4	4	3	5	5
131	162	2	21	4	4	4	4	4	4	4	4	4	4	4	4	4	4	4	4	4	4	4	4	3	4	4	4	4	4	4	4	4	4	4	4	4	4	4	4	4	4	4	4	4	4	4	4	4
132	511	1	21	4	4	4	3	2	5	4	5	2	2	2	2	4	2	2	2	2	5	3	3	3	4	4	4	4	1	4	2	3	3	1	2	2	4	1	3	2	3	3	4	5	4	4	3	3
145	904	2	21	4	4	4	4	4	4	4	4	4	5	5	5	4	5	5	5	4	4	4	4	5	5	5	4	4	5	5	5	5	5	5	4	4	4	5	5	5	5	5	5	5	5	5	5	5
147	136	2	21	4	3	2	4	3	3	3	3	2	3	4	3	2	4	4	3	3	3	3	2	2	2	4	3	4	4	3	3	4	4	4	4	5	4	3	3	3	3	2	2	3	3	4	4	4
151	96	1	21	4	4	4	4	4	4	4	4	4	4	4	4	4	4	4	4	4	4	4	4	4	4	4	4	4	4	4	4	4	4	4	4	4	4	4	4	4	4	4	4	4	4	4	4	4
153	86	1	21	4	4	4	4	4	4	4	4	3	3	4	4	3	4	4	3	4	3	4	3	4	4	3	4	3	4	4	3	4	3	3	4	3	4	2	3	4	4	3	4	3	4	3	4	4
154	147	1	21	4	4	4	4	4	4	4	4	4	4	4	4	4	4	4	4	4	4	4	4	4	4	4	4	4	4	4	4	4	4	4	4	4	4	4	4	4	4	4	4	4	4	4	4	4
158	80	1	21	5	4	3	2	3	2	4	1	1	3	5	3	4	2	3	1	5	5	4	2	3	4	2	1	4	4	3	3	5	4	4	4	3	5	2	2	4	3	3	1	1	5	2	4	3
160	136	1	21	4	4	4	4	4	5	5	4	4	4	4	4	5	4	5	3	4	4	3	4	5	5	4	3	3	3	4	1	3	4	4	4	4	4	4	4	4	4	4	4	4	4	3	5	4
162	169	1	21	4	4	4	4	4	4	4	4	4	4	5	4	4	4	4	4	4	4	4	4	4	4	4	4	4	4	4	4	4	4	4	4	4	4	4	4	4	4	4	4	4	4	4	4	4
166	107	1	21	3	4	4	5	4	5	4	4	4	4	5	5	4	4	5	5	4	4	4	5	5	4	4	5	4	4	5	4	5	5	5	4	4	3	5	5	4	5	4	5	4	5	5	5	5
169	127	1	21	4	4	3	3	3	3	3	3	3	3	3	3	3	3	3	3	3	3	3	3	3	3	3	3	3	3	4	4	4	4	4	3	4	4	4	4	3	3	4	4	4	4	3	4	3
170	344	1	21	4	3	4	4	3	2	4	3	4	4	4	3	4	3	4	3	4	4	3	3	4	4	4	3	3	3	4	3	4	3	4	3	4	3	4	3	4	2	2	3	4	2	4	4	4
171	158	1	21	4	3	4	4	3	3	4	4	3	3	4	4	4	3	4	4	3	4	3	3	3	3	4	3	4	2	4	4	4	3	3	4	4	4	4	4	3	4	4	4	4	4	4	3	4
172	100	1	21	4	4	4	4	4	4	4	4	4	5	5	3	4	4	5	3	4	4	4	4	4	4	5	4	4	3	4	3	4	4	3	5	5	3	4	4	3	4	5	3	3	5	5	4	4
175	741	1	21	3	3	3	5	4	3	3	3	4	4	3	2	3	4	4	3	3	4	3	4	4	4	3	4	3	2	3	4	4	4	4	4	4	4	3	3	4	4	4	4	4	3	1	3	4
177	192	2	21	4	5	5	3	5	5	5	5	5	5	5	5	5	5	5	5	5	5	5	5	5	5	5	5	5	5	5	5	5	5	5	5	5	5	5	5	5	5	5	5	5	5	5	5	5
179	1459	1	21	5	5	5	5	5	5	5	5	5	5	5	5	5	5	5	5	5	5	5	5	5	5	5	5	5	5	5	5	5	5	5	5	5	5	5	5	5	5	5	5	5	5	5	5	5
183	204	1	21	4	2	2	4	4	2	2	2	4	4	4	2	1	4	4	4	4	4	1	1	1	1	4	4	4	1	4	4	4	4	4	4	4	4	4	4	4	4	4	4	4	4	4	4	4
188	189	2	21	4	5	5	4	4	4	4	4	3	4	5	4	5	4	5	5	4	5	4	5	5	4	3	5	5	4	5	5	5	5	5	5	5	4	4	4	5	4	5	3	5	5	4	5	4
191	170	1	21	5	5	5	5	4	3	4	4	4	5	3	4	4	4	5	4	4	4	4	4	4	4	4	4	2	3	2	4	4	4	4	4	4	4	4	4	4	4	4	4	4	4	4	4	4
198	175	2	21	4	3	4	3	2	4	2	4	3	4	4	3	4	4	3	4	2	4	3	4	3	3	2	3	4	3	3	4	4	4	3	2	2	2	3	4	2	3	4	2	4	3	4	3	2
20	241	1	21	4	5	4	5	4	4	4	4	3	3	5	3	4	3	5	4	4	3	5	5	4	5	5	5	2	3	5	4	4	5	5	4	4	2	5	2	5	5	5	4	4	5	4	4	4
200	104	1	21	3	4	3	3	3	3	3	3	4	2	4	4	3	3	3	3	2	3	3	3	3	4	3	4	3	4	4	2	3	3	3	3	3	3	3	4	3	3	3	3	3	3	3	3	3
201	141	2	21	4	4	4	4	4	4	4	4	4	4	4	4	4	4	4	4	4	3	4	4	4	4	4	4	4	4	4	4	4	4	4	4	4	4	4	4	4	4	4	4	4	4	4	4	4
204	507	2	21	4	4	5	4	4	5	4	5	4	4	4	4	4	5	4	4	5	4	4	4	4	4	4	4	5	5	4	4	4	4	4	5	4	4	4	4	4	4	4	4	4	4	4	4	4
208	454	2	21	4	4	4	4	4	5	4	5	4	3	3	3	3	4	4	4	4	4	3	3	4	4	3	3	3	4	3	4	4	4	4	3	3	3	4	4	4	4	4	3	3	3	3	3	3
21	201	1	21	5	5	5	5	5	5	4	3	3	4	3	3	4	5	4	5	3	4	4	4	4	4	4	4	4	4	4	4	4	4	4	4	4	4	4	4	4	4	4	4	5	5	4	4	4
211	87	2	21	4	4	4	4	3	4	4	4	2	2	2	3	4	3	4	4	3	4	1	2	3	2	2	3	2	1	3	3	4	3	1	3	2	4	4	4	3	4	4	3	1	2	5	4	3
220	145	2	21	4	4	4	4	4	4	4	4	5	5	4	5	5	4	5	4	4	5	5	4	4	4	4	5	5	5	5	5	4	4	4	4	4	4	4	4	5	4	4	4	4	4	4	4	4
222	182	2	21	4	4	4	4	4	3	4	3	3	3	4	4	4	4	3	4	3	4	4	4	4	4	4	3	4	4	4	4	4	4	4	3	4	4	4	4	4	4	4	3	4	4	4	4	4
234	1852	2	21	5	5	5	5	5	5	5	5	4	5	4	4	4	4	4	4	4	4	4	4	4	4	4	4	3	3	3	4	4	4	4	4	4	4	4	4	4	3	3	4	4	4	4	4	4
26	93	1	21	4	4	4	4	4	4	3	4	4	4	4	3	4	4	4	3	4	4	4	4	4	4	4	4	4	4	4	4	3	4	4	4	4	4	4	4	4	4	3	4	4	4	4	4	4
40	194	2	21	5	5	5	5	5	5	5	5	5	5	5	5	4	4	4	5	5	4	5	5	5	4	4	4	3	4	4	5	5	5	5	5	5	5	5	5	5	5	5	5	5	5	5	5	5
41	223	2	21	4	3	2	4	4	4	3	4	2	4	4	2	4	2	4	4	4	4	3	3	4	3	3	3	2	3	4	4	4	4	4	2	2	2	4	4	3	3	4	4	4	4	4	4	4
46	323	2	21	3	4	4	4	4	4	4	4	3	4	5	3	3	3	4	3	4	3	4	3	3	3	3	3	2	2	2	3	3	3	4	3	3	2	3	3	3	3	3	3	4	4	4	4	4
47	2988	2	21	3	3	4	4	4	4	4	4	3	3	3	2	3	3	2	3	4	2	2	4	4	2	4	2	2	2	4	3	2	3	2	3	3	2	2	2	3	3	3	3	4	3	4	3	3
49	240	2	21	3	4	3	2	3	4	3	4	2	2	4	2	2	3	1	3	4	2	3	3	4	2	3	4	4	2	4	4	3	2	4	2	3	3	4	3	4	3	4	3	3	2	4	4	4
51	239	2	21	5	4	5	5	5	5	5	5	3	5	4	2	3	4	4	4	4	4	5	4	4	4	3	4	5	2	4	4	4	4	4	4	4	5	5	5	5	5	5	5	4	4	4	4	3
56	343	2	21	4	4	4	4	4	4	4	4	2	3	4	2	2	2	4	4	4	4	2	2	4	4	4	4	4	4	4	4	4	4	4	4	4	2	4	4	4	4	4	4	4	4	4	4	4
61	183	1	21	3	5	5	5	5	5	5	5	5	5	5	5	5	5	5	5	5	5	5	5	5	5	5	5	5	5	5	5	5	5	5	5	5	5	5	5	5	5	5	5	5	5	5	5	5
63	108	2	21	4	4	4	4	4	4	4	4	4	4	4	4	4	4	4	4	4	4	4	4	4	4	4	4	4	4	4	4	4	4	4	4	4	4	4	4	4	4	4	4	4	4	4	4	4
66	597	2	21	4	4	4	4	4	3	3	4	3	3	4	3	4	3	4	4	3	3	4	4	4	4	4	4	2	4	4	4	4	2	4	4	4	4	4	4	4	4	4	4	4	3	4	3	4
72	197	2	21	4	4	3	3	3	4	3	4	4	3	4	3	4	4	5	5	2	1	2	2	4	2	4	4	4	3	2	3	3	3	3	5	5	5	5	4	4	3	4	4	2	2	3	3	2
77	151	1	21	4	4	4	4	4	4	4	4	4	4	4	4	4	4	4	4	5	4	4	4	5	5	5	4	4	4	4	4	4	4	4	4	4	4	4	5	3	5	5	5	4	4	4	4	4
84	129	1	21	4	4	4	4	4	4	4	4	4	4	4	4	4	4	4	4	4	4	4	4	4	4	4	4	4	4	4	4	4	4	4	4	4	4	4	4	4	4	4	4	4	4	4	4	4
85	130	2	21	4	4	4	4	4	4	4	5	3	4	3	4	4	3	3	3	4	4	4	4	4	2	4	3	3	3	3	4	3	3	4	4	4	4	4	4	4	3	3	5	2	3	4	4	4
89	137	1	21	5	5	4	4	4	4	4	4	4	4	4	4	4	4	4	4	4	4	4	4	4	4	4	4	4	4	4	4	4	4	4	4	4	4	4	4	4	4	4	4	4	4	4	4	4
91	340	1	21	3	4	3	4	2	2	2	3	1	4	5	1	2	4	2	2	4	3	3	4	4	4	3	4	4	2	4	3	4	4	4	4	4	4	5	4	3	4	4	3	4	4	4	3	3
92	78	1	21	4	4	5	5	5	3	4	3	4	4	4	4	5	5	5	5	4	3	3	4	2	3	3	4	4	4	5	4	5	4	4	4	3	3	4	4	5	5	4	5	5	3	3	3	4
93	393	1	21	3	3	4	4	3	2	4	4	3	2	5	3	4	3	4	4	4	4	4	3	3	4	4	4	2	2	2	4	3	4	4	4	4	3	4	4	4	4	3	3	3	3	3	3	3
94	334	2	21	2	4	4	2	2	2	2	2	2	4	2	2	2	2	4	4	4	4	4	4	4	2	2	2	2	4	4	4	2	4	5	2	2	4	4	4	4	4	4	4	4	4	4	4	4
95	152	1	21	4	4	4	4	4	4	4	4	4	4	4	4	4	4	4	4	4	4	4	4	4	4	4	4	3	4	4	3	4	4	4	3	4	4	3	4	4	4	4	3	3	3	4	4	4
96	281	1	21	4	3	2	2	2	3	3	3	3	3	3	2	4	4	3	3	3	3	3	3	3	4	4	2	2	2	2	2	4	4	4	4	4	4	2	4	4	4	4	4	4	4	4	4	4
110	469	1	20	2	4	3	5	3	4	4	4	4	4	4	2	4	3	4	4	4	3	4	3	4	2	3	3	4	3	4	4	4	4	3	3	3	4	4	2	4	4	3	3	3	4	2	3	4
113	326	2	20	4	4	4	4	4	4	4	3	4	4	4	4	4	4	4	4	4	4	4	3	4	4	3	4	3	3	3	4	4	4	4	3	3	3	4	4	3	4	3	3	4	4	4	4	4
115	128	1	20	5	5	5	5	5	5	5	5	5	5	5	5	5	5	5	5	5	5	5	5	5	5	5	5	5	5	5	5	5	5	5	5	5	5	5	5	5	5	5	5	5	5	5	5	5
118	2046	1	20	5	4	3	4	4	4	2	5	5	3	1	3	4	4	3	5	5	3	2	3	4	4	5	5	4	5	5	2	4	4	2	3	3	5	4	5	4	2	3	4	4	4	4	2	5
119	180	1	20	4	4	4	4	4	4	4	4	4	4	4	4	4	4	4	4	4	4	4	4	4	4	4	4	4	4	4	4	4	4	4	4	4	4	4	4	4	4	4	4	4	4	4	4	4
134	172	2	20	3	3	4	3	3	3	1	4	5	5	5	3	2	5	3	5	2	4	4	4	3	4	3	3	3	4	4	5	5	4	2	3	4	3	2	1	3	4	3	5	5	2	3	5	3
155	273	1	20	4	4	4	4	5	5	4	2	5	4	5	4	4	4	4	4	4	4	3	3	4	4	4	4	2	4	3	3	4	4	4	3	4	3	4	4	3	4	4	4	3	4	3	4	3
157	335	2	20	3	3	3	3	3	3	3	3	3	4	4	3	3	4	4	4	4	4	4	4	4	4	4	4	4	2	4	4	4	4	4	4	5	4	2	4	4	4	4	3	4	4	3	4	4
167	208	2	20	3	3	3	3	3	3	3	3	3	3	3	3	3	3	4	4	4	4	3	3	3	3	4	3	2	2	4	4	4	4	4	3	4	4	4	4	4	4	4	4	4	4	4	4	4
184	108	2	20	5	2	5	3	3	3	4	3	4	2	4	2	2	2	3	4	3	4	3	3	4	2	3	4	3	1	3	4	3	4	4	4	5	3	2	3	2	4	3	4	2	2	3	3	4
186	504	1	20	3	5	4	3	4	4	3	3	3	4	5	4	2	4	3	4	3	4	4	3	4	4	4	4	4	4	4	4	4	4	4	4	4	4	4	5	4	4	4	4	4	4	4	5	5
190	692	1	20	3	4	4	4	4	4	3	4	4	4	5	4	4	4	3	4	4	4	2	3	4	4	4	3	2	2	2	4	3	4	4	4	3	3	4	3	4	4	3	4	3	4	3	3	4
213	138	1	20	5	5	4	4	4	4	5	5	4	4	4	2	4	3	5	5	5	5	4	4	4	4	5	4	5	4	5	4	4	5	5	5	5	5	5	5	5	4	4	4	4	4	4	4	5
22	1220	1	20	4	4	4	4	4	4	4	4	4	5	4	2	4	4	4	4	4	4	4	4	4	4	4	4	2	2	4	4	2	4	4	4	4	4	4	4	4	4	4	4	4	4	4	4	4
23	589	1	20	2	2	3	4	4	2	3	4	2	4	2	2	4	3	4	3	4	4	3	2	4	3	2	3	2	2	2	3	4	3	4	3	3	3	4	4	4	4	3	4	4	4	4	3	4
25	297	1	20	4	4	4	5	3	4	4	4	3	4	3	4	4	4	4	4	4	4	4	4	4	4	4	4	4	4	4	4	4	4	4	4	4	4	4	4	4	4	4	4	4	4	4	4	4
52	206	1	20	4	3	5	4	4	4	4	4	4	5	2	4	5	4	2	2	4	4	4	4	4	4	5	4	4	5	4	4	5	4	2	4	4	4	5	4	2	4	4	4	2	4	5	5	5
75	137	1	20	3	3	2	4	4	4	4	4	4	4	4	4	4	4	4	4	4	4	4	4	4	5	4	4	5	3	4	3	4	4	4	4	4	4	4	4	4	4	4	4	4	4	4	4	4
86	121	1	20	5	4	4	4	4	4	4	4	3	3	4	4	3	3	4	4	4	4	4	4	4	4	5	5	5	5	4	3	3	5	5	4	4	4	5	5	5	5	4	4	3	3	3	4	4
87	163	1	20	4	4	4	4	4	4	4	4	4	4	5	4	4	5	4	4	5	5	4	5	4	4	5	4	4	5	5	4	5	4	5	4	5	4	5	4	4	5	5	4	4	5	4	5	4
97	117	1	20	3	3	3	3	3	3	3	3	3	3	3	3	3	3	3	3	3	3	3	3	3	3	3	3	3	3	3	3	3	3	3	3	3	3	3	3	3	3	3	3	3	3	3	3	3
152	102	2	19	3	4	2	4	4	4	4	4	3	4	3	2	4	4	2	4	2	4	2	3	4	4	4	3	5	5	5	4	4	4	4	4	4	4	4	4	3	4	4	4	4	4	4	5	3
206	207	1	19	4	4	4	3	3	2	2	4	4	2	2	2	2	3	4	4	4	3	4	4	4	3	4	4	4	3	2	2	4	3	3	2	2	4	3	4	3	4	3	4	3	2	4	4	4
24	363	2	19	4	1	1	4	4	1	1	1	1	1	5	1	3	3	4	4	4	4	4	4	4	2	2	1	2	2	2	2	4	4	4	3	4	4	2	4	2	2	2	4	4	2	4	2	4
4	854	1	19	4	4	4	4	4	4	4	4	4	4	3	4	4	3	4	4	4	3	4	3	4	4	4	3	4	4	4	4	4	4	3	4	4	4	4	4	4	4	4	4	4	4	5	4	4
59	343	2	19	4	4	4	4	3	3	5	3	4	3	5	3	5	4	4	3	4	5	4	4	4	5	4	3	4	4	5	4	3	4	4	3	4	4	5	4	4	3	3	4	5	3	3	4	4
79	278	2	19	5	5	5	5	5	5	5	5	5	5	5	5	5	5	5	5	5	5	5	5	5	5	5	5	5	5	5	5	5	5	5	5	5	5	5	5	5	5	5	5	5	5	5	5	5
99	94	1	19	3	3	4	4	4	4	4	4	4	3	4	4	4	4	4	3	4	3	4	3	4	3	4	4	4	3	4	4	4	4	4	4	4	4	4	3	4	4	4	3	4	3	4	3	4
182	136	1	18	4	4	4	4	4	3	3	4	3	3	4	4	3	4	4	4	4	4	3	4	3	3	4	4	4	4	4	3	3	3	4	4	3	3	3	3	4	4	4	4	4	4	3	3	3
76	148	2	18	5	5	5	5	5	5	5	5	5	5	5	5	5	5	5	5	5	5	5	5	5	5	5	5	5	5	5	5	5	5	5	5	5	5	5	5	5	5	5	5	5	5	5	5	5
240	519	1	39	4	4	4	4	4	3	4	5	4	4	4	4	4	4	4	4	5	4	4	4	4	5	5	5	5	4	4	4	4	4	4	4	4	4	4	5	5	5	5	4	4	4	4	4	4
210	431	1	25	5	4	2	4	4	3	4	4	2	2	2	2	4	2	4	4	4	4	5	3	5	5	5	5	2	4	4	4	4	4	3	4	4	4	4	3	4	4	4	4	4	4	4	4	3
116	668	1	18	2	3	4	4	2	3	4	2	2	4	2	2	2	2	4	2	2	4	4	4	4	2	4	2	2	2	2	4	4	4	5	4	4	2	4	2	4	4	4	2	2	4	4	4	4
161	210	1		4	3	4	5	4	4	4	4	4	5	5	4	4	4	3	4	4	4	5	4	4	4	4	4	4	5	4	4	4	4	4	4	4	4	5	4	4	4	4	4	4	4	4	4	4
233	788	1		4	4	5	4	5	5	5	4	4	5	2	2	5	4	5	4	4	4	4	3	5	5	4	4	4	4	4	3	4	4	5	5	4	4	5	5	4	4	4	4	3	4	4	5	5
27	84	2		5	4	5	5	5	5	5	5	5	5	5	5	5	5	5	5	5	5	5	5	5	5	5	5	5	5	5	5	5	5	5	5	5	5	5	5	5	5	5	5	5	5	5	5	5
64	316	2		4	2	2	4	4	3	2	2	2	4	5	4	4	2	4	4	2	2	4	4	4	4	4	4	2	2	2	4	4	4	4	3	4	4	4	4	4	2	3	4	4	4	3	2	2
